# Supplementary material for: Eliciting Callus Cultures for the Production of Cytotoxic Polyphenolics from Maesa indica Roxb. Sweet
Source: Plants (Basel). 2024 Jul 19;13(14):1979. doi: 10.3390/plants13141979 (PMC11280962; doi:10.3390/plants13141979)
Supplement: Supplementary file 1 [file plants-13-01979-s001.zip]

Archive with 1 entries (1 files):
- plants-3076541-supplementary.pdf
